# Supplementary material for: Moss occurrences in Yugyd Va National Park, Subpolar and Northern Urals, European North-East Russia
Source: Biodivers Data J. 2019 Apr 1;7:e32307. doi: 10.3897/BDJ.7.e32307 (PMC6477856; doi:10.3897/BDJ.7.e32307)
Supplement: Supplementary material 1 — Mosses checklist of Yugyd Va National Park, Subpolar and Northern Urals, European North-East Russia [file bdj-07-e32307-s001.xls]

## Sheet: Лист1
scientificName
Abietinella abietina (Hedw.) M.Fleisch.
Amblystegium serpens (Hedw.) Schimp.
Amphidium lapponicum (Hedw.) Schimp.
Amphidium mougeotii (Bruch & Schimp.) Schimp.
Andreaea obovata Thed.
Andreaea rothii F.Weber & D.Mohr
Andreaea rupestris Hedw.
Aulacomnium palustre (Hedw.) Schwägr.
Aulacomnium turgidum (Wahlenb.) Schwägr.
Bartramia ithyphylla Brid.
Brachytheciastrum velutinum (Hedw.) Ignatov et Huttunen
Brachythecium albicans (Hedw.) Schimp.
Brachythecium campestre (Müll.Hal.) Schimp.
Brachythecium cirrosum (Schwägr.) Schimp.
Brachythecium erythrorrhizon Schimp.
Brachythecium glareosum (Bruch ex Spruce) Schimp.
Brachythecium mildeanum (Schimp.) Schimp.
Brachythecium rivulare Schimp.
Brachythecium salebrosum (Hoffm. ex F. Weber & D. Mohr) Schimp.
Brachythecium turgidum (Hartm.) Kindb.
Breidleria pratensis Koch ex Spruce
Bryoerythrophyllum recurvirostrum (Hedw.) P.C.Chen
Bryum algovicum Sendtn. ex Müll. Hal.
Bryum alpinum Huds.ex With.
Bryum archangelicum Bruch & Schimp.
Bryum argenteum Hedw.
Bryum capillare Hedw.
Bryum cryophilum Mårtensson
Bryum cyclophyllum (Schwägr.) Bruch & Schimp.
Bryum neodamense Itzigs.
Bryum pallens Sw.
Bryum pseudotriquetrum (Hedw.) P.Gaertn., B.Mey. et Schreb.
Bryum rutilans Brid.
Bryum weigelii Spreng.
Bucklandiella microcarpa (Hedw.) Bednarek-Ochyra & Ochyra
Bucklandiella sudetica (Funck) Bednarek-Ochyra & Ochyra
Buxbaumia aphylla Hedw.
Calliergon cordifolium (Hedw.) Kindb.
Calliergonella cuspidata (Hedw.) Loeske
Calliergonella lindbergii (Mitt.) Hedenäs
Calliergon giganteum (Schimp.) Kindb.
Calliergon megalophyllum Mikut.
Calliergon richardsonii (Mitt.) Kindb.
Campyliadelphus chrysophyllus (Brid.) R.S.Chopra
Campylidium hispidulum (Brid.) Ochyra
Campylium protensum (Brid.) Kindb.
Campylium stellatum (Hedw.) C.E.O.Jensen
Ceratodon purpureus (Hedw.) Brid.
Cinclidium arcticum (Bruch & Schimp.) Schimp.
Cinclidium stygium Sw.
Cirriphyllum piliferum (Hedw.) Grout
Climacium dendroides (Hedw.) F.Weber et D.Mohr
Cnestrum schistii (F.Weber et D.Mohr) I.Hagen
Codriophorus acicularis (Hedw.) P.Beauv.
Codriophorus aquaticus (Brid. ex Schrad.) Bednarek-Ochyra et Ochyra
Codriophorus fascicularis (Hedw.) Bednarek-Ochyra et Ochyra
Conostomum tetragonum (Hedw.) Lindb.
Cratoneuron filicinum (Hedw.) Spruce
Cynodontium strumiferum (Hedw.) Lindb.
Cynodontium tenellum (Schimp.) Limpr.
Cyrtomnium hymenophylloides (Huebener) T.J.Kop.
Dichelyma falcatum (Hedw.) Myrin
Dichodontium pellucidum (Hedw.) Schimp.
Dicranella cerviculata (Hedw.) Schimp.
Dicranella grevilleana (Brid.) Schimp.
Dicranella humilis R.Ruthe
Dicranella schreberiana (Hedw.) Hilf. Ex H.A. Crum et L.E.Anderson
Dicranella varia (Hedw.) Schimp.
Dicranum acutifolium (Lindb. et Arnell) C.E.O.Jensen
Dicranum angustum Lindb.
Dicranum bonjeanii De Not.
Dicranum brevifolium (Lindb.) Lindb.
Dicranum elongatum Schleich. ex Schwägr.
Dicranum flagellare Hedw.
Dicranum flexicaule (Brid.) Wilson
Dicranum fragilifolium Lindb.
Dicranum fuscescens Turner
Dicranum groenlandicum Brid.
Dicranum laevidens R.S. Williams
Dicranum leioneuron Kindb.
Dicranum majus Turner
Dicranum montanum Hedw.
Dicranum muehlenbeckii Bruch & Schimp.
Dicranum polysetum Sw.
Dicranum scoparium Hedw.
Dicranum spadiceum J.E. Zetterst.
Dicranum undulatum Schrad. ex Brid.
Didymodon fallax (Hedw.) R.H.Zander
Didymodon rigidulus Hedw.
Distichium capillaceum (Hedw.) Bruch & Schimp.
Distichium inclinatum (Hedw.) Bruch & Schimp.
Ditrichum cylindricum (Hedw.) Grout
Ditrichum flexicaule (Schwägr.) Hampe
Ditrichum heteromallum (Hedw.) E.Britton
Drepanium recurvatum (Lindb. et Arnell) G.Roth
Drepanocladus aduncus (Hedw.) Warnst.
Drepanocladus polygamus (Schimp.) Hedenäs
Encalypta brevicolla (Bruch & Schimp.) Ångstr.
Encalypta ciliata Hedw.
Encalypta rhaptocarpa Schwägr.
Encalypta streptocarpa Hedw.
Encalypta vulgaris Hedw.
Eurhynchiastrum pulchellum (Hedw.) Ignatov & Huttunen
Fissidens bryoides Hedw.
Fissidens osmundoides Hedw.
Fontinalis antipyretica Hedw.
Fontinalis antipyretica var. gracilis (Lindb.) Schimp.
Fontinalis dalecarlica Bruch & Schimp.
Fontinalis hypnoides Hartm.
Fontinalis squamosa Hedw.
Funaria hygrometrica Hedw.
Grimmia incurva Schwägr.
Grimmia mollis Bruch & Schimp.
Grimmia reflexidens Müll. Hal.
Gymnostomum aeruginosum Sm.
Hamatocaulis vernicosus (Mitt.) Hedenäs
Hedwigia ciliata (Hedw.) P.Beauv.
Helodium blandowii (F.Weber et D.Mohr) Warnst.
Hygroamblystegium humile (P. Beauv.) Vanderp., Hedenäs & Goffinet
Hygrohypnella ochracea (Turner ex Wilson) Ignatov et Ignatova
Hygrohypnella polare (Lindb.) Ignatov & Ignatova
Hygrohypnum luridum (Hedw.) Jenn.
Hylocomiastrum pyrenaicum (Spruce) M. Fleisch. ex Broth.
Hylocomiastrum umbratum (Hedw.) M. Fleisch. ex Broth.
Hylocomium splendens (Hedw.) Schimp.
Hylocomium splendens var. obtusifolium (Geh.) Paris
Hymenoloma crispulum (Hedw.) Ochyra
Hymenostylium recurvirostrum (Hedw.) Dixon
Hypnum cupressiforme Hedw.
Isopterygiopsis pulchella (Hedw.) Z. Iwats.
Kiaeria blyttii (Bruch & Schimp.) Broth.
Kiaeria glacialis (Berggr.) I.Hagen
Kiaeria starkei (F.Weber et D.Mohr) I.Hagen
Leptobryum pyriforme (Hedw.) Wilson
Leptodictyum riparium (Hedw.) Warnst.
Lescuraea incurvata (Hedw.) E. Lawton
Lescuraea radicosa (Mitt.) Mönk.
Lescuraea saxicola (Schimp.) Molendo
Lescuraea secunda Arnold
Loeskypnum badium (Hartm.) H.K.G. Paul
Meesia triquetra (L. ex Jolycl.) Ångstr.
Meesia uliginosa Hedw.
Mnium blyttii Bruch & Schimp.
Mnium lycopodioides Schwägr.
Mnium marginatum (Dicks. ex With.) P. Beauv.
Mnium spinosum (Voit) Schwägr.
Mnium spinulosum Bruch & Schimp.
Mnium stellare Hedw.
Mnium thomsonii Schimp.
Myrinia pulvinata (Wahlenb.) Schimp.
Myurella julacea (Schwägr.) Schimp.
Myurella tenerrima (Brid.) Lindb.
Niphotrichum canescens (Hedw.) Bednarek-Ochyra & Ochyra
Ochyraea alpestris (Hedw.) Ignatov & Ignatova
Ochyraea duriuscula (De Not.) Ignatov & Ignatova
Ochyraea norvegica (Bruch et al.) Ignatov & Ignatova
Oligotrichum hercynicum (Hedw.) Lam. et DC.
Oncophorus virens (Hedw.) Brid.
Oncophorus wahlenbergii Brid.
Orthothecium chryseon (Schwägr.) Schimp.
Orthothecium intricatum (Hartm.) Schimp.
Orthothecium strictum Lorentz
Paludella squarrosa (Hedw.) Brid.
Palustriella commutata (Hedw.) Ochyra
Palustriella decipiens (De Not.) Ochyra
Paraleucobryum enerve (Thed.) Loeske
Paraleucobryum longifolium (Ehrh. ex Hedw.) Loeske
Philonotis caespitosa Jur.
Philonotis fontana (Hedw.) Brid.
Philonotis seriata Mitt.
Philonotis tomentella Molendo
Plagiomnium affine (Blandow ex Funck) T.J.Kop.
Plagiomnium curvatulum (Lindb.) Schljakov
Plagiomnium cuspidatum (Hedw.) T.J.Kop.
Plagiomnium drummondii (Bruch et Schimp.) T.J.Kop.
Plagiomnium elatum (Bruch & Schimp.) T.J. Kop.
Plagiomnium ellipticum (Brid.) T.J.Kop.
Plagiomnium medium (Bruch & Schimp.) T.J. Kop.
Plagiomnium rostratum (Schrad.) T.J.Kop.
Plagiopus oederianus (Sw.) H.A.Crum et L.E.Anderson
Plagiothecium cavifolium (Brid.) Z. Iwats.
Plagiothecium curvifolium Schlieph. ex Limpr.
Plagiothecium denticulatum (Hedw.) Schimp.
Plagiothecium laetum Schimp.
Plagiothecium nemorale (Mitt.) A. Jaeger
Plagiothecium piliferum (Sw.) Schimp.
Platydictya jungermannioides (Brid.) H.A.Crum
Pleurozium schreberi (Willd. ex Brid.) Mitt.
Pogonatum dentatum (Menzies ex Brid.) Brid.
Pogonatum urnigerum (Hedw.) P.Beauv.
Pohlia annotina (Hedw.) Lindb.
Pohlia bulbifera (Warnst.) Warnst.
Pohlia cruda (Hedw.) Lindb.
Pohlia elongata Hedw.
Pohlia filum (Schimp.) Mårtensson
Pohlia lescuriana (Sull.) Ochi
Pohlia longicolla (Hedw.) Lindb.
Pohlia ludwigii (Spreng. ex Schwägr.) Broth.
Pohlia melanodon (Brid.) A.J.Shaw
Pohlia nutans (Hedw.) Lindb.
Pohlia nutans subsp. schimperi (Müll.Hal.) Nyholm
Pohlia obtusifolia (Vill. ex Brid.) L.F.Koch
Pohlia wahlenbergii (F.Weber et D.Mohr) A.L.Andrews
Polytrichastrum alpinum (Hedw.) G. L. Sm.
Polytrichastrum longisetum (Sw. ex Brid.) G. L. Sm.
Polytrichastrum pallidisetum (Funck) G. L. Sm.
Polytrichastrum sexangulare (Flörke ex Brid.) G.L. Sm.
Polytrichum commune Hedw.
Polytrichum commune subsp. perigoniale (Michx.) Kindb.
Polytrichum hyperboreum R.Br.
Polytrichum jensenii I.Hagen
Polytrichum juniperinum Hedw.
Polytrichum piliferum Hedw.
Polytrichum strictum Menzies ex Brid.
Polytrichum swartzii Hartm.
Pseudobryum cinclidioides (Huebener) T.J.Kop.
Pseudocalliergon lycopodioides (Brid.) Hedenäs
Pseudoleskeella catenulata (Brid. ex Schrad.) Kindb.
Pseudoleskeella rupestris (Berggr.) Hedenäs & L.Söderstr.
Psilopilum cavifolium (Wilson) I.Hagen
Ptilium crista-castrensis (Hedw.) De Not.
Pylaisia polyantha (Hedw.) Schimp.
Racomitrium lanuginosum (Hedw.) Brid.
Rhizomnium magnifolium (Horik.) T.J.Kop.
Rhizomnium pseudopunctatum (Bruch et Schimp.) T.J.Kop.
Rhizomnium punctatum (Hedw.) T.J.Kop.
Rhodobryum roseum (Hedw.) Limpr.
Rhytidiadelphus squarrosus (Hedw.) Warnst.
Rhytidiadelphus subpinnatus (Lindb.) T.J. Kop.
Rhytidiadelphus triquetrus (Hedw.) Warnst.
Rhytidium rugosum (Hedw.) Kindb.
Sanionia uncinata (Hedw.) Loeske
Schistidium agassizii Sull. et Lesq.
Schistidium apocarpum (Hedw.) Bruch & Schimp.
Schistidium dupretii (Thér.) W.A.Weber
Schistidium papillosum Culm.
Schistidium rivulare (Brid.) Podp.
Schistidium strictum (Turn.) Loeske ex Martensson
Sciuro-hypnum glaciale (Schimp.) Ignatov et Huttunen
Sciuro-hypnum latifolium (Kindb.) Ignatov et Huttunen
Sciuro-hypnum oedipodium (Mitt.) Ignatov et Huttunen
Sciuro-hypnum ornellanum (Molendo) Ignatov & Huttunen
Sciuro-hypnum populeum (Hedw.) Ignatov et Huttunen
Sciuro-hypnum reflexum (Starke) Ignatov et Huttunen
Sciuro-hypnum starkei (Brid.) Ignatov et Huttunen
Scorpidium cossonii (Schimp.) Hedenäs
Scorpidium revolvens (Sw.) Rubers
Scorpidium scorpioides (Hedw.) Limpr.
Serpoleskea subtilis (Hedw.) Loeske
Sphagnum angustifolium (Warnst.) C.E.O. Jensen
Sphagnum aongstroemii C. Hartm.
Sphagnum balticum (Russow) C.E.O.Jensen
Sphagnum capillifolium (Ehrh.) Hedw.
Sphagnum centrale C.E.O.Jensen
Sphagnum compactum Lam. & DC.
Sphagnum cuspidatum Ehrh. ex Hoffm.
Sphagnum fallax H. Klinggr.
Sphagnum fimbriatum Wilson
Sphagnum flexuosum Dozy et Molk.
Sphagnum fuscum (Schimp.) H. Klinggr.
Sphagnum girgensohnii Russow
Sphagnum inundatum Russow
Sphagnum jensenii H. Lindb.
Sphagnum lenense H. Lindb. ex L.I.Savicz
Sphagnum lindbergii Schimp.
Sphagnum magellanicum Brid.
Sphagnum majus (Russow) C.E.O.Jensen
Sphagnum obtusum Warnst.
Sphagnum platyphyllum (Lindb.) Warnst.
Sphagnum riparium Ångstr.
Sphagnum rubellum Wilson
Sphagnum russowii Warnst.
Sphagnum squarrosum Crome
Sphagnum subsecundum Nees
Sphagnum teres (Schimp.) Ǻngstr.
Sphagnum warnstorfii Russow
Splachnum rubrum Hedw.
Stereodon bambergeri (Schimp.) Lindb.
Stereodon hamulosum (Schimp.) Lindb.
Stereodon holmenii (Ando) Ignatov et Ignatova
Stereodon plicatulus Lindb.
Stereodon revolutus Mitt.
Stereodon vaucheri (Lesq.) Lindb. ex Broth.
Straminergon stramineum (Dicks. ex Brid.) Hedenäs
Syntrichia norvegica F.Weber
Syntrichia ruralis (Hedw.) F.Weber et D.Mohr
Tayloria lingulata (Dicks.) Lindb.
Tetraphis pellucida Hedw.
Tetraplodon mnioides (Hedw.) Bruch & Schimp.
Tetraplodon paradoxus (R.Br.) I. Hagen
Timmia austriaca Hedw.
Timmia bavarica Hessl.
Timmia comata Lindb. et Arnell
Timmia megapolitana Hedw.
Tomentypnum nitens (Hedw.) Loeske
Tortella fragilis (Hook. et Wilson) Limpr.
Tortella tortuosa (Hedw.) Limpr.
Tortula mucronifolia Schwägr.
Warnstorfia exannulata (Schimp.) Loeske
Warnstorfia fluitans (Hedw.) Loeske
Warnstorfia sarmentosa (Wahlenb.) Hedenäs
Warnstorfia tundrae (Arnell) Loeske
